# Supplementary material for: Machine learning analysis to identify the association between risk factors and onset of nosocomial diarrhea: a retrospective cohort study
Source: PeerJ. 2019 Oct 30;7:e7969. doi: 10.7717/peerj.7969 (PMC6825409; doi:10.7717/peerj.7969)
Supplement: Supplemental Information 1 — The dataset includes each variable in the patients. [file peerj-07-7969-s001.csv]

age	sex	rankin_scale	ppi	h2_blocker	abx	tube_feeding	diarrhea	time
69	male	4	28	3	3	0	Yes	33
74	female	1	0	7	0	0	No	7
84	male	1	5	0	0	1	No	11
93	female	4	0	6	0	0	No	6
81	female	4	27	7	7	0	No	27
66	male	1	9	0	0	0	No	9
84	male	3	0	18	0	0	No	18
99	female	5	0	7	9	0	Yes	9
60	male	1	11	5	0	0	No	13
85	male	4	4	5	0	0	No	9
51	male	1	12	7	0	0	No	18
70	female	1	9	0	0	0	No	9
64	female	4	28	0	0	0	No	28
80	male	1	0	6	0	0	No	7
78	male	1	0	12	0	0	No	12
70	male	0	0	1	5	0	No	20
83	male	4	5	2	6	2	Yes	7
86	female	3	15	1	0	0	No	17
71	male	4	0	11	0	0	Yes	11
83	female	2	0	2	5	0	No	17
74	male	4	19	5	0	0	Yes	19
78	male	4	28	0	0	0	No	30
64	male	2	0	0	0	0	No	15
69	female	4	22	9	0	0	No	22
80	female	4	17	0	0	0	No	17
69	male	1	0	3	0	0	No	14
50	male	1	0	11	0	0	No	13
75	female	1	8	15	1	0	No	23
73	female	4	27	0	7	0	No	28
79	male	1	0	22	3	0	No	22
54	male	0	0	1	0	0	No	10
70	male	2	6	0	0	0	No	6
73	male	1	7	0	0	0	No	15
62	male	4	0	21	0	0	No	21
72	male	1	4	0	0	0	No	10
93	female	4	0	2	0	0	Yes	4
76	female	0	0	9	0	0	No	9
63	male	5	25	7	0	18	Yes	25
83	female	1	15	0	0	0	No	15
51	male	4	20	0	0	0	No	21
77	male	1	13	0	0	0	No	13
79	male	5	0	1	5	9	Yes	15
75	female	2	0	3	0	0	No	9
92	female	5	0	22	0	0	No	23
91	male	4	7	7	7	2	Yes	8
76	female	1	0	0	0	0	No	8
51	female	5	11	15	13	11	Yes	15
90	female	4	8	0	0	0	No	12
89	female	5	1	0	0	0	No	9
65	male	1	17	0	0	0	No	17
86	female	4	22	1	0	0	No	22
65	male	1	0	9	0	0	No	10
66	female	4	0	19	0	0	No	19
81	male	3	5	0	0	0	No	5
71	male	2	24	0	0	0	No	28
80	female	5	32	0	0	0	No	32
83	male	5	54	0	10	42	No	57
87	female	1	0	5	0	0	No	5
83	female	5	7	0	0	4	Yes	21
74	male	1	0	0	0	0	No	11
83	male	3	0	4	0	0	No	12
68	female	1	0	2	0	0	No	11
84	male	1	8	0	0	0	No	9
89	male	4	18	0	0	0	No	18
70	male	1	9	3	0	0	No	12
85	male	4	59	11	5	0	No	59
72	male	3	0	3	0	0	No	23
83	female	4	0	24	0	0	No	24
70	male	3	30	0	0	0	No	32
83	male	4	17	12	0	0	No	20
57	male	1	12	0	0	0	No	12
83	female	1	0	15	0	0	No	16
59	male	1	0	8	0	0	No	8
87	female	3	31	0	0	0	No	31
84	female	5	37	0	13	33	Yes	37
61	male	0	7	0	0	0	No	7
60	female	3	23	3	0	0	No	29
71	female	1	16	0	0	0	No	18
65	female	2	14	0	0	0	No	14
84	female	4	5	26	11	0	No	30
85	female	4	25	0	0	0	No	25
73	male	2	0	3	0	0	No	20
81	female	1	0	23	0	0	No	23
85	female	0	15	0	0	0	No	15
88	male	2	13	0	0	0	No	15
73	female	4	11	0	2	0	No	11
66	female	5	5	11	11	0	Yes	11
71	male	2	26	0	0	0	No	30
74	male	3	21	0	0	0	No	28
88	male	2	45	0	17	0	Yes	45
82	male	4	24	0	7	0	No	24
78	male	4	0	1	0	0	Yes	4
83	female	1	11	0	0	0	No	11
83	female	3	17	0	0	0	No	18
86	male	5	0	7	0	5	Yes	7
82	female	1	12	0	0	0	No	13
77	female	4	4	5	0	0	No	43
82	male	1	5	0	0	0	No	5
40	male	1	21	0	0	0	No	21
89	male	4	0	2	0	0	No	19
64	male	1	1	1	0	0	No	10
69	female	1	0	16	0	0	No	16
64	male	2	28	1	0	0	No	28
88	male	0	0	3	0	0	No	14
64	male	3	15	0	0	0	No	16
94	female	4	0	0	0	0	Yes	14
95	female	4	0	20	0	0	Yes	20
32	male	0	0	3	0	0	No	9
79	male	4	1	32	9	1	Yes	32
65	male	4	0	2	0	0	No	19
87	female	4	30	0	0	0	No	31
83	male	1	9	0	0	0	No	9
57	male	1	7	0	0	0	No	8
88	male	5	13	0	0	11	Yes	13
62	male	4	24	3	0	0	No	26
80	female	4	32	1	0	0	No	32
52	male	4	15	0	0	0	No	15
70	female	3	27	0	14	0	No	29
84	male	4	14	0	0	0	No	14
91	female	2	8	0	0	0	No	8
89	female	2	25	0	0	0	No	25
87	male	4	13	7	10	10	Yes	13
79	female	4	24	0	0	0	No	24
75	male	4	8	0	4	0	Yes	8
77	female	1	0	0	0	0	No	10
65	male	4	32	0	0	0	No	32
67	male	4	32	1	8	0	No	32
78	female	4	21	0	0	0	No	21
64	male	1	12	0	0	0	No	14
69	male	4	30	8	0	0	No	30
84	male	5	6	0	10	7	Yes	10
75	male	0	18	1	5	0	No	18
84	male	3	0	0	0	0	No	38
81	male	4	12	1	10	5	Yes	13
75	male	1	35	0	0	0	No	35
81	female	4	12	2	0	0	No	12
83	male	1	37	1	0	0	No	38
64	male	2	0	0	0	0	No	23
83	female	5	0	8	8	5	Yes	8
80	female	1	11	6	0	0	No	12
70	male	4	4	0	0	0	Yes	4
65	male	1	8	0	0	0	No	9
80	male	4	18	2	0	0	No	19
84	male	1	23	0	3	0	Yes	24
91	male	4	15	10	14	4	Yes	15
84	male	1	14	0	0	0	No	14
92	male	4	5	0	0	0	Yes	5
87	male	5	4	0	0	0	Yes	7
54	female	4	19	0	0	8	No	20
87	male	2	6	0	0	0	No	6
78	male	4	30	0	8	13	Yes	30
86	male	1	8	0	0	0	No	8
71	male	2	16	2	0	0	No	16
84	male	3	17	0	0	0	No	17
73	female	1	0	0	0	0	No	13
66	male	1	20	9	0	0	No	20
79	male	2	0	0	4	0	Yes	4
82	female	5	0	0	0	0	No	34
66	male	4	0	12	0	0	No	29
73	female	1	24	0	0	0	No	24
83	female	1	9	0	0	0	No	9
74	female	4	20	0	0	0	No	20
86	male	5	21	2	7	21	No	25
80	male	4	6	32	0	0	No	37
89	male	5	15	4	18	16	Yes	19
83	male	1	6	21	0	0	No	27
84	male	2	5	0	0	0	No	19
71	male	4	15	0	0	0	Yes	15
87	male	4	32	2	0	0	No	34
84	male	4	10	1	0	0	Yes	13
86	female	5	27	3	0	9	No	30
89	female	5	0	6	0	2	Yes	7
87	female	2	15	0	0	0	No	16
75	female	4	0	5	0	0	No	16
79	male	4	21	0	0	0	No	21
76	male	1	19	0	0	0	No	19
74	male	1	0	6	0	0	No	7
81	male	1	0	5	0	0	No	17
68	female	1	13	0	0	0	No	13
93	female	4	0	15	0	0	No	15
81	female	5	27	3	6	0	No	28
82	male	4	21	14	0	6	Yes	26
86	male	4	0	6	14	11	Yes	17
73	male	4	18	0	0	0	No	18
79	female	3	0	30	0	0	No	30
89	female	4	23	0	0	0	No	23
91	male	5	20	11	0	0	No	23
74	male	5	6	2	4	1	Yes	6
58	male	2	39	0	10	0	No	39
75	female	4	55	0	0	0	No	56
97	female	5	0	4	0	4	Yes	5
84	female	5	11	0	8	10	Yes	12
74	male	4	24	1	0	0	Yes	27
80	female	2	0	4	0	0	No	30
94	male	1	11	2	0	0	No	12
80	male	3	18	0	0	0	No	18
77	male	1	0	9	0	0	No	9
67	male	4	22	0	0	0	Yes	23
91	male	4	37	0	0	0	No	37
78	female	3	20	0	11	0	No	24
76	male	4	25	0	0	0	No	25
77	female	2	16	0	0	0	No	17
75	male	3	0	16	0	0	Yes	19
73	female	1	4	0	0	0	No	5
63	male	5	2	5	8	3	Yes	9
82	female	5	17	15	0	31	No	33
85	female	5	6	5	6	0	Yes	6
85	male	4	15	0	0	0	No	15
47	female	4	13	0	0	0	No	14
68	male	1	0	0	0	0	No	11
84	female	1	6	0	0	0	No	6
74	male	0	9	0	0	0	No	9
81	male	3	10	0	0	0	No	10
71	male	5	0	4	0	2	Yes	4
87	male	1	0	0	0	0	No	19
86	female	4	32	4	11	0	No	32
71	male	4	5	0	0	0	Yes	6
71	female	4	0	17	0	0	No	17
