# Supplementary material for: Machine learning analysis to identify the association between risk factors and onset of nosocomial diarrhea: a retrospective cohort study
Source: PeerJ. 2019 Oct 30;7:e7969. doi: 10.7717/peerj.7969 (PMC6825409; doi:10.7717/peerj.7969)
Supplement: Supplemental Information 2 [file peerj-07-7969-s002.r]

#
# Data load
#
all_data <- read.csv("~/training_data_num.csv")

#
# Split the data
#   9 months as training and 3 months as test
#
train_data <- all_data[1:169,]
test_data <- all_data[170:218,]

#
# Split order for 5-fold cross-validation
#   i.e. train and validation within loop
#
set.seed(1)
folds_in_cv <- 5
train_count <- nrow(train_data)
validate_count <- floor(train_count / folds_in_cv)
sample_order <- sample(1:train_count, train_count)

#
# Library import for AUC calculation
#
library(ROCR)
