# Supplementary material for: Machine learning analysis to identify the association between risk factors and onset of nosocomial diarrhea: a retrospective cohort study
Source: PeerJ. 2019 Oct 30;7:e7969. doi: 10.7717/peerj.7969 (PMC6825409; doi:10.7717/peerj.7969)
Supplement: Supplemental Information 4 [file peerj-07-7969-s004.r]

#
# Library install
#
library(randomForest)

#
# Calculate AUC of random forest model
#
auc_rf <- function(trained_model, variables, outcomes) {
  prediction_results <- predict(trained_model,variables,type='prob')[,'Yes']
  validation_results <- ifelse(outcomes=='Yes',1,0)
  performance(prediction(prediction_results,validation_results),'auc')@y.values[[1]]
}

#
# Perform the feature selection by 5-fold cross-validation
#
set.seed(1)
aucs <- NA
for (index in 1:folds_in_cv) {
  # Split the train_data into train_in_loop and validate_in_loop
  samp <- sample_order[(validate_count*(index-1)+1):(validate_count*index)]
  train_in_loop <- train_data[-samp,]
  validate_in_loop <- train_data[samp,]

  # Develop the model by train_in_loop
  # TODO: Remove variable one by one
  model_rf <- randomForest(diarrhea~age+sex+rankin_scale+tube_feeding+ppi+h2_blocker+abx,
                           data=train_in_loop)

  # Calculate AUC for validate_in_loop
  auc <- auc_rf(trained_model=model_rf,
                variables=validate_in_loop[,c('age','sex','rankin_scale','tube_feeding','ppi','h2_blocker','abx')],
                outcomes=validate_in_loop[,'diarrhea'])
  aucs <- append(aucs, auc)
}
mean(aucs, na.rm=TRUE)

#
# Set the hyperparameter of mtry by 5-fold cross-validation
#
param_results <- c(0, 0)
# Search hyperparameter mtry from 1 to 5
for (mtry in 1:5) {
  set.seed(1)
  aucs <- NA
  for (index in 1:folds_in_cv) {
    # Split the train_data into train_in_loop and validate_in_loop
    samp <- sample_order[(validate_count*(index-1)+1):(validate_count*index)]
    train_in_loop <- train_data[-samp,]
    validate_in_loop <- train_data[samp,]

    # Develop the model by train_in_loop
    model_rf <- randomForest(diarrhea~age+sex+rankin_scale+tube_feeding+abx, # PPI and H2RA were removed
                             mtry=mtry,
                             data=train_in_loop)

    # Calculate AUC for validate_in_loop
    auc <- auc_rf(trained_model=model_rf,
                  variables=validate_in_loop[,c('age','sex','rankin_scale','tube_feeding','abx')],
                  outcomes=validate_in_loop[,'diarrhea'])
    aucs <- append(aucs, auc)
  }
  param_results <- rbind(param_results, c(mtry, mean(aucs, na.rm=TRUE)))
}
param_results

#
# Validate on the independent test dataset
#
set.seed(1)
# Develop the model by train_data
model_rf <- randomForest(diarrhea~age+sex+rankin_scale+tube_feeding+abx,
                         mtry=1,
                         data=train_data)
auc_rf(trained_model=model_rf,
       variables=test_data[,c('age','sex','rankin_scale','tube_feeding','abx')],
       outcomes=test_data[,'diarrhea'])
