# Supplementary material for: Machine learning analysis to identify the association between risk factors and onset of nosocomial diarrhea: a retrospective cohort study
Source: PeerJ. 2019 Oct 30;7:e7969. doi: 10.7717/peerj.7969 (PMC6825409; doi:10.7717/peerj.7969)
Supplement: Supplemental Information 6 [file peerj-07-7969-s006.r]

#
# Library install
#
library(Rcpp)
library(RSNNS)

#
# Function which scale the test data with max and min of training data
#
scale_test_by_train <- function(data, max_values, min_values) {
  maximum_param <- t(matrix(rep(max_values, nrow(data)), ncol(data), nrow(data)))
  minimum_param <- t(matrix(rep(min_values, nrow(data)), ncol(data), nrow(data)))
  (data - minimum_param) / (maximum_param - minimum_param)
}

#
# Calculate AUC of RBF model
#
auc_rbfnet <- function(trained_model, variables, outcomes) {
  prediction_results <- predict(trained_model, variables)
  validation_results <- ifelse(outcomes=='Yes',1,0)
  performance(prediction(prediction_results,validation_results),'auc')@y.values[[1]]
}

#
# Perform the feature selection by 5-fold cross-validation
#
set.seed(1)
aucs <- NA
for (index in 1:folds_in_cv) {
  # Split the train_data into train_in_loop and validate_in_loop
  samp <- sample_order[(validate_count*(index-1)+1):(validate_count*index)]
  train_in_loop <- train_data[-samp,]
  validate_in_loop <- train_data[samp,]

  # TODO: Remove variable one by one
  # Preprocess the train_in_loop
  sex_num <- ifelse(train_in_loop[,'sex']=='male',1,0)
  input <- as.matrix(cbind(train_in_loop[,c('age','rankin_scale','ppi','h2_blocker','abx','tube_feeding')], sex_num))
  input <- normalizeData(input, type='0_1')
  output <- as.matrix(ifelse(train_in_loop[,'diarrhea']=='Yes',1,0))

  # Develop the model and predict
  model_rbf <- rbf(x=input, y=output, linOut=FALSE)

  # TODO: Remove variable one by one
  # Preprocess the validate_in_loop
  sex_num <- ifelse(validate_in_loop[,'sex']=='male',1,0)
  input_test <- as.matrix(cbind(validate_in_loop[,c('age','rankin_scale','ppi','h2_blocker','abx','tube_feeding')], sex_num))
  input_test <- scale_test_by_train(input_test,
                                    getNormParameters(input)$colMaxima,
                                    getNormParameters(input)$colMinima) 

  # Calculate the AUC
  auc <- auc_rbfnet(trained_model=model_rbf,
                    variables=input_test,
                    outcomes=validate_in_loop[,'diarrhea'])
  aucs <- append(aucs, auc)
}
mean(aucs, na.rm=TRUE)

#
# Set the hyperparameter size by 5-fold cross-validation
#
param_results <- c(0, 0)
# Search size from 2 to 30
for (size in 2:30) {
  set.seed(1)
  aucs <- NA
  for (index in 1:folds_in_cv) {
    # Split the train_data into train_in_loop and validate_in_loop
    samp <- sample_order[(validate_count*(index-1)+1):(validate_count*index)]
    train_in_loop <- train_data[-samp,]
    validate_in_loop <- train_data[samp,]

    # Preprocess the train_in_loop
    input <- as.matrix(train_in_loop[,c('age','rankin_scale','ppi','h2_blocker','abx','tube_feeding')]) # Sex was removed
    input <- normalizeData(input, type='0_1')
    output <- as.matrix(ifelse(train_in_loop[,'diarrhea']=='Yes',1,0))

    # Develop the model and predict
    model_rbf <- rbf(x=input, y=output, size=size, linOut=FALSE)

    # Preprocess the validate_in_loop
    input_test <- as.matrix(validate_in_loop[,c('age','rankin_scale','ppi','h2_blocker','abx','tube_feeding')]) # Sex was removed
    input_test <- scale_test_by_train(input_test,
                                      getNormParameters(input)$colMaxima,
                                      getNormParameters(input)$colMinima)

    # Calculate the AUC
    auc <- auc_rbfnet(trained_model=model_rbf,
                      variables=input_test,
                      outcomes=validate_in_loop[,'diarrhea'])
    aucs <- append(aucs, auc)
  }
  param_results <- rbind(param_results, c(size, mean(aucs, na.rm=TRUE)))
}
head(param_results[order(param_results[,2], decreasing=T),])
