# Supplementary material for: Machine learning analysis to identify the association between risk factors and onset of nosocomial diarrhea: a retrospective cohort study
Source: PeerJ. 2019 Oct 30;7:e7969. doi: 10.7717/peerj.7969 (PMC6825409; doi:10.7717/peerj.7969)
Supplement: Supplemental Information 7 [file peerj-07-7969-s007.r]

#
# Library install
#
library(pdp)

# Develop the final model with all dataset
set.seed(1)
model <- randomForest(diarrhea~age+sex+rankin_scale+tube_feeding+abx,
                      mtry=1, # Use determined hyperparameter
                      data=all_data)

#
# Variable importance (Figure 2)
#
variable_importance <- importance(model)
sort(variable_importance[,"MeanDecreaseGini"])

# Bar plotting
barplot(sort(variable_importance[,'MeanDecreaseGini'], decreasing=T),
        names.arg=c('Tube feeding','mRS score','Antibiotic','Age', 'Sex'),
        ylab='Mean decrease of Gini coefficient',
        cex.lab=1.2, cex.axis=1.2,
        font.lab=2, font.axis=2,
        space=rep(0.3, 5))

#
# Partial dependence plots (Figure 3)
#
plot(partial(model, pred.var='tube_feeding', type='classification', prob=TRUE, which.class='Yes'),
     xlab='Tube feeding use (days)',
     ylab='Probability',
     ylim=c(0, 1),
     type='l', font.lab=2, font.axis=2, lwd=4, cex.lab=1.2, cex.axis=1.2)

plot(partial(model, pred.var='rankin_scale', type='classification', prob=TRUE, which.class='Yes'),
     xlab='mRS score',
     ylab='Probability',
     ylim=c(0, 1),
     type='l', font.lab=2, font.axis=2, lwd=4, cex.lab=1.2, cex.axis=1.2)

plot(partial(model, pred.var='abx', type='classification', prob=TRUE, which.class='Yes'),
     xlab='Antibiotic use (days)',
     ylab='Probability',
     ylim=c(0, 1),
     type='l', font.lab=2, font.axis=2, lwd=4, cex.lab=1.2, cex.axis=1.2)

plot(partial(model, pred.var='age', type='classification', prob=TRUE, which.class='Yes'),
     xlab='Age (years)',
     ylab='Probability',
     ylim=c(0, 1),
     type='l', font.lab=2, font.axis=2, lwd=4, cex.lab=1.2, cex.axis=1.2)

barplot(partial(model, pred.var='sex', type='classification', prob=TRUE, which.class='Yes')[,'yhat'],
        names.arg=c('Female','Male'),
        ylab='Probability', ylim=c(0,1),
        cex.lab=1.2, cex.axis=1.2,
        font.lab=2, font.axis=2,
        space=rep(0.2, 2))
